# Supplementary material for: Fabrication of NiFe-LDHs Modified Carbon Nanotubes as the High-Performance Sulfur Host for Lithium–Sulfur Batteries
Source: Nanomaterials (Basel). 2024 Jan 27;14(3):272. doi: 10.3390/nano14030272 (PMC10856954; doi:10.3390/nano14030272)
Supplement: Supplementary file 1 [file nanomaterials-14-00272-s001.zip]

Archive with 1 entries (1 files):
- nanomaterials-2821451-supplementary.pdf
